# Supplementary material for: The Polypill: A New Alternative in the Prevention and Treatment of Cardiovascular Disease
Source: J Clin Med. 2024 May 29;13(11):3179. doi: 10.3390/jcm13113179 (PMC11172978; doi:10.3390/jcm13113179)
Supplement: Supplementary file 1 [file jcm-13-03179-s001.zip]

Archive with 1 entries (1 files):
- jcm-2931764-supplementary.pdf
